# Supplementary material for: Survival Comparisons between Breast Conservation Surgery and Mastectomy Followed by Postoperative Radiotherapy in Stage I–III Breast Cancer Patients: Analysis of the Surveillance, Epidemiology, and End Results (Seer) Program Database
Source: Curr Oncol. 2022 Aug 15;29(8):5731–47. doi: 10.3390/curroncol29080452 (PMC9406949; doi:10.3390/curroncol29080452)
Supplement: Supplementary file 1 [file curroncol-29-00452-s001.zip]

Archive with 1 entries (1 files):
- curroncol-1815302-supplementary.pdf
